# Supplementary material for: Assessing Serum Neurofilament Light Chain in Hereditary Transthyretin Amyloidosis: Direct Comparison of Three Immunoassays
Source: J Clin Med. 2026 Feb 18;15(4):1584. doi: 10.3390/jcm15041584 (PMC12942544; doi:10.3390/jcm15041584)
Supplement: Supplementary file 1 [file jcm-15-01584-s001.zip]

Archive with 1 entries (1 files):
- jcm-4123428-supplementary.pdf
